# Supplementary material for: Broad-Spectrum Antiviral Activity of the Amphibian Antimicrobial Peptide Temporin L and Its Analogs
Source: Int J Mol Sci. 2022 Feb 13;23(4):2060. doi: 10.3390/ijms23042060 (PMC8878748; doi:10.3390/ijms23042060)
Supplement: Supplementary file 1 [file ijms-23-02060-s001.zip]

Archive with 1 entries (1 files):
- ijms-1559643-supplementary.pdf
